# Supplementary material for: CsPbI3 Perovskite Nanorods: Enhancing Fluorescence Efficiency and Environmental Stability via Trioctylphosphine Ligand Coordination
Source: Materials (Basel). 2025 Mar 28;18(7):1518. doi: 10.3390/ma18071518 (PMC11990055; doi:10.3390/ma18071518)
Supplement: Supplementary file 1 [file materials-18-01518-s001.zip]

Archive with 1 entries (1 files):
- materials-3535155-supplementary.pdf
